# Supplementary material for: Fine interaction profiling of VemP and mechanisms responsible for its translocation-coupled arrest-cancelation
Source: eLife. 2020 Dec 15;9:e62623. doi: 10.7554/eLife.62623 (PMC7793623; doi:10.7554/eLife.62623)
Supplement: Figure 2—figure supplement 3—source data 1. [file elife-62623-fig2-figsupp3-data1.zip]

Archive with 9 entries (6 files):
- Figure 2-figure supplement 3/
- Figure 2-figure supplement 3/.DS_Store
- __MACOSX/
- __MACOSX/Figure 2-figure supplement 3/
- __MACOSX/Figure 2-figure supplement 3/._.DS_Store
- Figure 2-figure supplement 3/Figure 2-figure supplement  3-gel images.pdf
- Figure 2-figure supplement 3/Figure 2-figure supplement  3-quantified data.xlsx
- __MACOSX/Figure 2-figure supplement 3/._Figure 2-figure supplement  3-quantified data.xlsx
- __MACOSX/._Figure 2-figure supplement 3
