# Supplementary material for: Fine interaction profiling of VemP and mechanisms responsible for its translocation-coupled arrest-cancelation
Source: eLife. 2020 Dec 15;9:e62623. doi: 10.7554/eLife.62623 (PMC7793623; doi:10.7554/eLife.62623)
Supplement: Figure 4—source data 1. — (A–C) and quantified band intensity data for the pulse-chase experiments using the anti-VemP antibody (A), pulse-labeling experiments using the anti-SecD2 antibody (B) and immunoblotting with the anti-SecD2 antibody (C). [file elife-62623-fig4-data1.zip]

Archive with 8 entries (5 files):
- Figure 4/
- Figure 4/.DS_Store
- __MACOSX/
- __MACOSX/Figure 4/
- __MACOSX/Figure 4/._.DS_Store
- Figure 4/Figure 4-gel images.pdf
- Figure 4/Figure 4-quantified data.xlsx
- __MACOSX/Figure 4/._Figure 4-quantified data.xlsx
